# Supplementary material for: Development of a Multiplex PCR Method for Efficient Differential Diagnosis of Clinical Cases and Vaccine Immunization of Marek’s Disease
Source: Viruses. 2026 Apr 16;18(4):471. doi: 10.3390/v18040471 (PMC13120613; doi:10.3390/v18040471)
Supplement: Supplementary file 1 [file viruses-18-00471-s001.zip]

Archive with 1 entries (1 files):
- viruses-4239962-supplementary.pdf
